# Supplementary material for: Resuscitation dynamics reveal persister partitioning after antibiotic treatment
Source: Mol Syst Biol. 2023 Mar 3;19(4):e11320. doi: 10.15252/msb.202211320 (PMC10090945; doi:10.15252/msb.202211320)
Supplement: Supplementary file 2 — Dataset EV1 [file MSB-19-e11320-s003.zip]

Archive with 36 entries (36 files):
- D2 norfloxacin damaged recA.avi
- D3 norfloxacin failed recA.avi
- E1 lexA3 norfloxacin persister with minor damage.avi
- E2 lexA3 norfloxacin  persister damaged.avi
- E3 lexA3 norfloxacin persister severe damaged.avi
- E4 lexA3 norfloxacin failed persister.avi
- F1 cultured UTI imipenem healthy.avi
- F2 cultured UTI imipenem damaged.avi
- F3 in situ UTI imipenem persister healthy.avi
- F4 in situ UTI  imipenem persister  damaged.avi
- G1 in situ UTI norfloxacin healthy.avi
- G2 cultured UTI norfloxacin damaged.avi
- G3 in situ UTI norfloxacin healthy.avi
- G4 in situ UTI norfloxacin damaged.avi
- H1 salmonella imipenem damaged.avi
- H2 salmonella cip damaged.avi
- H3 pseudomonas norfloxacin damaged.avi
- H4 Klebsiella imipenem damaged.avi
- H5 Klebsiella cip damaged .avi
- A Readme.txt
- A1 amp healthy1.avi
- A2 amp healthy2.avi
- A3 amp damaged1.avi
- A4 amp damaged2.avi
- A5 amp failed1.avi
- A6 amp failed2.avi
- B1 amp healthy pbpG2 .avi
- B2 amp damaged pbpG2.avi
- B3 amp failed pbpG.avi
- C1 norfloxacin healthy1.avi
- C2 norfloxacin healthy2.avi
- C3 norfloxacin damaged1.avi
- C4 norfloxacin damaged2.avi
- C5 norfloxacin failed1.avi
- C6 norfloxacin failed2.avi
- D1 norfloxacin healthy recA.avi
