# Supplementary material for: Resuscitation dynamics reveal persister partitioning after antibiotic treatment
Source: Mol Syst Biol. 2023 Mar 3;19(4):e11320. doi: 10.15252/msb.202211320 (PMC10090945; doi:10.15252/msb.202211320)
Supplement: Supplementary file 2 — Dataset EV1 [file MSB-19-e11320-s003.zip › A Readme.txt]

Scale and time are indicated on images.  


Movie A1: Time-lapse fluorescence microscopy movie showing the resuscitation of E. coli MG1655 persister (healthy) following 100 µg/mL ampicillin treatment. Cells contained constitutive ompC-GFP for visualization.
Movie A2: Time-lapse fluorescence microscopy movie showing the resuscitation of E. coli MG1655 persister (healthy) following 100 µg/mL ampicillin treatment. Cells contained constitutive ompC-GFP for visualization.
Movie A3: Time-lapse fluorescence microscopy movie showing the resuscitation of E. coli MG1655 persister (damaged) following 100 µg/mL ampicillin treatment. Cells contained constitutive ompC-GFP for visualization.
Movie A4: Time-lapse fluorescence microscopy movie showing the resuscitation of E. coli MG1655 persister (damaged) following 100 µg/mL ampicillin treatment. Cells contained constitutive ompC-GFP for visualization.
Movie A5: Time-lapse fluorescence microscopy movie showing the resuscitation of E. coli MG1655 persister (failed) following 100 µg/mL ampicillin treatment. Cells contained constitutive ompC-GFP for visualization.
Movie A6: Time-lapse fluorescence microscopy movie showing the resuscitation of E. coli MG1655 persister (failed) following 100 µg/mL ampicillin treatment. Cells contained constitutive ompC-GFP for visualization.

Movie B1: Homogeneous pbpG expression in cell progeny derived from a single E. coli MG1655 ampicillin persister (healthy). Cells contained pbpG-GFP as transcriptional reporter. 
Movie B2: Heterologous pbpG induction in cell progeny derived from a single E. coli MG1655 ampicillin persister (damaged). Arrows indicate cells showing defects. Cells contained pbpG-GFP as transcriptional reporter.
Movie B3: pbpG expression in E. coli MG1655 ampicillin persister (failed). Cells contained pbpG-GFP as transcriptional reporter.

Movie C1: Time-lapse fluorescence microscopy movie showing the resuscitation of E. coli MG1655 persister (healthy) following 5 µg/mL norfloxacin treatment. Cells contained constitutive ompC-GFP for visualization.
Movie C2: Time-lapse fluorescence microscopy movie showing the resuscitation of E. coli MG1655 persister (healthy) following 5 µg/mL norfloxacin treatment. Cells contained constitutive ompC-GFP for visualization.
Movie C3: Time-lapse fluorescence microscopy movie showing the resuscitation of E. coli MG1655 persister (damaged) following 5 µg/mL norfloxacin treatment. Cells contained constitutive ompC-GFP for visualization.
Movie C4: Time-lapse fluorescence microscopy movie showing the resuscitation of E. coli MG1655 persister (damaged) following 5 µg/mL norfloxacin treatment. Cells contained constitutive ompC-GFP for visualization.
Movie C5: Time-lapse fluorescence microscopy movie showing the resuscitation of E. coli MG1655 persister (failed) following 5 µg/mL norfloxacin treatment. Cells contained constitutive ompC-GFP for visualization.
Movie C6: Time-lapse fluorescence microscopy movie showing the resuscitation of E. coli MG1655 persister (failed) following 5 µg/mL norfloxacin treatment. Cells contained constitutive ompC-GFP for visualization.

Movie D1: recA expression in cell progeny derived from a single E. coli MG1655 norfloxacin persister (healthy). Cells contained recA-GFP as transcriptional reporter.
Movie D2: Heterologous recA induction in cell progeny derived from a single E. coli MG1655 norfloxacin persister (damaged). Arrows indicate cells showing growing defects. Cells contained recA-GFP as transcriptional reporter.
Movie D3: recA expression in E. coli MG1655 norfloxacin persister (failed). Cells contained recA-GFP as transcriptional reporter.

Movie E1: lexA3 mutant resuscitating from 5 µg/mL norfloxacin treatment with small fraction of progeny damaged. Cells contained constitutive ompC-GFP for visualization.
Movie E2: lexA3 mutant resuscitating from 5 µg/mL norfloxacin treatment with substantial fraction of progeny damaged. Cells contained constitutive ompC-GFP for visualization.
Movie E3: lexA3 mutant resuscitating from 5 µg/mL norfloxacin treatment with the entire fraction of progeny damaged. Cells contained constitutive ompC-GFP for visualization.
Movie E4: lexA3 mutant persister failed to resuscitate after 5 µg/mL norfloxacin treatment . Cells contained constitutive ompC-GFP for visualization.

Movie F1: Cultured UTI persister (healthy) resuscitating following 10 µg/mL imipenem treatment.
Movie F2: Cultured UTI persister (damaged) resuscitating following 10 µg/mL imipenem treatment. 
Movie F3: In situ UTI persister (healthy) resuscitating following 10 µg/mL imipenem treatment. 
Movie F4: In situ UTI persister (damaged) resuscitating following 10 µg/mL imipenem treatment. 

Movie G1: Cultured UTI persister (healthy) resuscitating following 5 µg/mL norfloxacin treatment. 
Movie G2: Cultured UTI persister (damaged) resuscitating following 5 µg/mL norfloxacin treatment. 
Movie G3: In situ UTI persister (healthy) resuscitating following 5 µg/mL norfloxacin treatment. 
Movie G4: In situ UTI persister (damaged) resuscitating following 5 µg/mL norfloxacin treatment. 

Movie H1: Salmonella imipenem persister (damaged) resuscitating following 20 µg/mL imipenem treatment. Cells contained constitutive ompC-GFP for visualization.
Movie H2: Salmonella enterica imipenem persister (damaged)  resuscitating following 5 µg/mL cipfloxacin treatment. Cells contained constitutive ompC-GFP for visualization.
Movie H3: Pseudomonas aeruginosa PAO1 persister (damaged) resuscitating following 5 µg/mL norfloxacin treatment. Cells contained constitutively expressed GFP from pMRP9 plasmid for visualization. 
Movie H4: Klebsiella pneumoniae persister (damaged) resuscitating following 20 µg/mL imipenem treatment. Cell containing constitutively expressed mScarlet-I for visualization. 
Movie H5: Klebsiella pneumoniae persister (damaged) resuscitating following 5 µg/mL cipfloxacin treatment. Cells contained constitutively expressed mScarlet-I for visualization.
e
